# Supplementary material for: Linking soil microbial genomic features to forest-to-pasture conversion in the Amazon
Source: Microbiol Spectr. 2025 Mar 5;13(4):e01561-24. doi: 10.1128/spectrum.01561-24 (PMC11960080; doi:10.1128/spectrum.01561-24)
Supplement: Supplemental tables — Tables S8 to S10. [file spectrum.01561-24-s0002.xlsx]

## Sheet: Table S8. HMMER_microTrait
Metagenome assembled-genome	Land use	Site	Nitrogen													Carbon fixation		Methane			Carbon monoxide			C1 compounds									Oxygen										Sulfur
			pmoA-amoA	pmoB-amoB	pmoC-amoC	narG	narH	norB	nrfA	nrfH	nirB	nirD	nirK	nosD	nosZ	rbcS	rbcL	pmoA-amoA	pmoB-amoB	pmoC-amoC	coxL	coxM	coxS	fdhA	ftr	mtdch	frmA	frmB	E1.1.1.306	fdoI	mdo	pqqC	cydA	cydB	cyoA	cyoD	cyoE	coxA	coxB	ccoN	ccoO	ccoP	aprA	cysC	cysN	sat	fccB	sqr	sdo
Bin.001.fastaField_forest_FP2	Forest	FP2																			2	3	2															1	1					1	1
Bin.003.fastaField_forest_FP2	Forest	FP2																				2	2													1			1					1
Bin.006.fastaField_forest_FP2	Forest	FP2						1													4	2	2				3					1	1	1				1	1										1
Bin.009.fastaField_forest_FP2	Forest	FP2	2										1					2														1
Bin.010.fastaField_forest_FP2	Forest	FP2																			3	3	3									3	2	2				4	4
Bin.014.fastaField_forest_FP2	Forest	FP2											1								10	5	5							2		1	1	1													1		1
Bin.016.fastaField_forest_FP2	Forest	FP2																			1	1	2															1	1
Bin.019.fastaField_forest_FP2	Forest	FP2																			3	1	1				1		1	1								1	2					1	1
Bin.022.fastaField_forest_FP2	Forest	FP2	2		2								1					2		2												1																	1
Bin.023.fastaField_forest_FP2	Forest	FP2				1										1						2	3				2			1		1	3	3				2	2									1
Bin.024.fastaField_forest_FP2	Forest	FP2											1																				1	1				1	1
Bin.001.fastaField_forest_FP4	Forest	FP4																			1		2															1	1							1
Bin.002.fastaField_forest_FP4	Forest	FP4						1				1													1	1												2	2
Bin.004.fastaField_forest_FP4	Forest	FP4							1	1																						1												1
Bin.005.fastaField_forest_FP4	Forest	FP4																					1										1	1
Bin.008.fastaField_forest_FP4	Forest	FP4						1													2	3	2	1									1	2				3	3
Bin.010.fastaField_forest_FP4	Forest	FP4				1	1														3	1	1				3		1				1	1				1	1						1
Bin.012.fastaField_forest_FP4	Forest	FP4	2		2								1					2		2												1														1			1
Bin.013.fastaField_forest_FP4	Forest	FP4																				1	2																1							1
Bin.015.fastaField_forest_FP4	Forest	FP4									1	1	1										1															1	1
Bin.016.fastaField_forest_FP4	Forest	FP4											1								2	4	4		1	1	1						1	1												1
Bin.017.fastaField_forest_FP4	Forest	FP4																			2	5	6				3			1		1				1													1
Bin.001.fastaField_forest_FP5	Forest	FP5				1		1														2	4							2		1	2	2		1								1	1
Bin.002.fastaField_forest_FP5	Forest	FP5																			1						3					1													1
Bin.003.fastaField_forest_FP5	Forest	FP5																			3	3	3				1		1																1
Bin.005.fastaField_forest_FP5	Forest	FP5						1				1													1							1						1	2
Bin.002.fastaField_pasture_P2	Pasture	P2	2	2	2	1	1											2	2	2	9	12	10	1			2		1	1			1	1				3	3					1		1
Bin.004.fastaField_pasture_P2	Pasture	P2																			2	6	7				3					1			1	1		1	1								1		1
Bin.006.fastaField_pasture_P2	Pasture	P2																			2	3	3										2	2				1	1						1
Bin.007.fastaField_pasture_P2	Pasture	P2																				1	1															1	2
Bin.008.fastaField_pasture_P2	Pasture	P2																				2	4									1	1	1					1			2				1
Bin.009.fastaField_pasture_P2	Pasture	P2																			1	2	2				2			1			1	1											1
Bin.011.fastaField_pasture_P2	Pasture	P2																			2	2	2				4		1	1			1	1				2	2					1	2
Bin.012.fastaField_pasture_P2	Pasture	P2				1	1														4	4	4				2		1	1				1				2	2						1
Bin.013.fastaField_pasture_P2	Pasture	P2																			3	2	5										1	1				1	1
Bin.014.fastaField_pasture_P2	Pasture	P2				1					1																5						1	1				1	1				1	1	1	1
Bin.016.fastaField_pasture_P2	Pasture	P2						1					1								1	3	5										2	2				2	3							1		1
Bin.017.fastaField_pasture_P2	Pasture	P2				1															2	3	4							1			1					1	1					1	2
Bin.018.fastaField_pasture_P2	Pasture	P2	2		4								1					2		4				1								2														1			1
Bin.019.fastaField_pasture_P2	Pasture	P2											1								8	3	2							1													1
Bin.020.fastaField_pasture_P2	Pasture	P2											1									2	2										1
Bin.022.fastaField_pasture_P2	Pasture	P2																					1										1	1				1	1							1
Bin.023.fastaField_pasture_P2	Pasture	P2																			1	2	2														1	1	1	1	1
Bin.024.fastaField_pasture_P2	Pasture	P2												1	2																	1							2							1
Bin.026.fastaField_pasture_P2	Pasture	P2									1	1									2	3	3				2		1	1			2	2				1	1						1
Bin.028.fastaField_pasture_P2	Pasture	P2												1	1						1	1	2							1									2	1	1	1			1
Bin.001.fastaField_pasture_P3	Pasture	P3									3	1									4	3	5				1		1	1		1	1	1					1				1		1	1
Bin.002.fastaField_pasture_P3	Pasture	P3																			2	2	2															2
Bin.004.fastaField_pasture_P3	Pasture	P3				1	1														9	7	9				3		1				2	2				1	1						1	1
Bin.006.fastaField_pasture_P3	Pasture	P3																					1				1			1									3
Bin.007.fastaField_pasture_P3	Pasture	P3											1								3	2	3				1			1			1	1				2	2							1
Bin.008.fastaField_pasture_P3	Pasture	P3	2		4								3					2		4																										1		1	1
Bin.009.fastaField_pasture_P3	Pasture	P3														1					11	3	4				1			1			1			1							1			1
Bin.010.fastaField_pasture_P3	Pasture	P3						1																			1	1				1			1	1		2	1					1	1
Bin.011.fastaField_pasture_P3	Pasture	P3												1	1																	1								1						1
Bin.013.fastaField_pasture_P3	Pasture	P3											1								2	2	4				2						2	2				1	3									1
Bin.014.fastaField_pasture_P3	Pasture	P3				1	1	1													2	2	2							1			1	1				2	1						1			1
Bin.016.fastaField_pasture_P3	Pasture	P3				1	1														13	6	7					1		1			1	1	1	1				1	1	1		1	1		1		1
Bin.017.fastaField_pasture_P3	Pasture	P3									2	1				1	1				3	3	4	1			2		2		1		1	1				2	1				1	1	3
Bin.020.fastaField_pasture_P3	Pasture	P3				1	1						1								4	3	5				2											2	3							1		2
Bin.021.fastaField_pasture_P3	Pasture	P3				1					3	1				1	1				6	5	5	1			2		1	1			2	2				1	1						1	1
Bin.001.fastaField_pasture_P4	Pasture	P4															1				5	4	4				1					1	1	1				2	1					1	1
Bin.002.fastaField_pasture_P4	Pasture	P4				1	1	1													9	2	4				3					1	1	1	1	1		2	3	1	1	1		1	1		1		1
Bin.003.fastaField_pasture_P4	Pasture	P4																			1	3	2				1						2	2				1	2					1	1			1
Bin.004.fastaField_pasture_P4	Pasture	P4																			3	2	4				3					1				1													1
Bin.008.fastaField_pasture_P4	Pasture	P4				1					2	1									1	1	1	2						1			4	4				2	1						1
Bin.010.fastaField_pasture_P4	Pasture	P4																			6	3	4				2		1	1			2	1				1	1							1
Bin.011.fastaField_pasture_P4	Pasture	P4																			4	4	5		1	1	1					1	2	2				1	3					1	2
Bin.012.fastaField_pasture_P4	Pasture	P4																									3		1			1	1	1				1	1						2			1
[truncated: 41 more columns]

## Sheet: Table S9. HMMER_CAZy
Metagenome assembled-genome	Land use	Site	Glycoside hydrolases
			GH1	GH2	GH3	GH4	GH5	GH5_1	GH5_4	GH5_5	GH5_7	GH5_8	GH5_13	GH5_18	GH5_19	GH5_20	GH5_22	GH5_24	GH5_25	GH5_27	GH5_28	GH5_29	GH5_37	GH5_38	GH5_39	GH5_40	GH5_41	GH5_46	GH5_47	GH5_51	GH5_52	GH5_54	GH5_55	GH5_56	GH6	GH8	GH9	GH10	GH11	GH12	GH13	GH13_1	GH13_2	GH13_3	GH13_4	GH13_6	GH13_7	GH13_8	GH13_9
Bin.001.fastaField_forest_FP2	Forest	FP2		1	1																																				4			2	1			1	1
Bin.003.fastaField_forest_FP2	Forest	FP2			1																																				1			1				1	1
Bin.006.fastaField_forest_FP2	Forest	FP2			1		1										1											1				1									4			2	1			1	1
Bin.009.fastaField_forest_FP2	Forest	FP2
Bin.010.fastaField_forest_FP2	Forest	FP2	1	5	4	1	1								2		1											1	1			1					3				6		1		3			2	3
Bin.014.fastaField_forest_FP2	Forest	FP2		1	1																																				2	1	1		2
Bin.016.fastaField_forest_FP2	Forest	FP2		1	4																																				3							1	3
Bin.019.fastaField_forest_FP2	Forest	FP2	1		1	2																																			1
Bin.022.fastaField_forest_FP2	Forest	FP2
Bin.023.fastaField_forest_FP2	Forest	FP2	1		3																																				4		1	2	1			1	1
Bin.024.fastaField_forest_FP2	Forest	FP2	1		2
Bin.001.fastaField_forest_FP4	Forest	FP4			1																																				1			1				1	1
Bin.002.fastaField_forest_FP4	Forest	FP4			3
Bin.004.fastaField_forest_FP4	Forest	FP4			1																																				5		1	2	1		1	1	2
Bin.005.fastaField_forest_FP4	Forest	FP4	1		2
Bin.008.fastaField_forest_FP4	Forest	FP4		3	3	1																															1				5	1	2		1			1	2
Bin.010.fastaField_forest_FP4	Forest	FP4	2		2	1	2														1																				4			1	2			1	2
Bin.012.fastaField_forest_FP4	Forest	FP4	2
Bin.013.fastaField_forest_FP4	Forest	FP4													2																										1			1				1	1
Bin.015.fastaField_forest_FP4	Forest	FP4		2	1																																				2			1	1			1	3
Bin.016.fastaField_forest_FP4	Forest	FP4			3	1																																			7		1	2	2			1	3
Bin.017.fastaField_forest_FP4	Forest	FP4
Bin.001.fastaField_forest_FP5	Forest	FP5			1																																1				3		1		2
Bin.002.fastaField_forest_FP5	Forest	FP5	3	1	1	2	1																																		2				2
Bin.003.fastaField_forest_FP5	Forest	FP5																																							3			2	1			1	1
Bin.005.fastaField_forest_FP5	Forest	FP5			2
Bin.002.fastaField_pasture_P2	Pasture	P2	1		2	3	1													1	1	1															1				6			2	4			1	1
Bin.004.fastaField_pasture_P2	Pasture	P2			1
Bin.006.fastaField_pasture_P2	Pasture	P2	3		4	4																																			1
Bin.007.fastaField_pasture_P2	Pasture	P2	1	2	3	3																																			1
Bin.008.fastaField_pasture_P2	Pasture	P2		2	3																																	1			3		1		1			1	2
Bin.009.fastaField_pasture_P2	Pasture	P2	1			1																																			4			2	1			1	1
Bin.011.fastaField_pasture_P2	Pasture	P2	2	1	2	2	1																			1															5			1	1			1	2
Bin.012.fastaField_pasture_P2	Pasture	P2	1		1	1
Bin.013.fastaField_pasture_P2	Pasture	P2	2	3	4	1	3																			3															5			1	3			1	2
Bin.014.fastaField_pasture_P2	Pasture	P2			1								2																					1	1						6		2	2	2			1	3
Bin.016.fastaField_pasture_P2	Pasture	P2	5	1	2	3																				5									1						4		2		1
Bin.017.fastaField_pasture_P2	Pasture	P2	2	3	15	1																														1		2			7			2	2			1	3
Bin.018.fastaField_pasture_P2	Pasture	P2	1
Bin.019.fastaField_pasture_P2	Pasture	P2			1
Bin.020.fastaField_pasture_P2	Pasture	P2	2		6																					1															3	2	1		1			1	1
Bin.022.fastaField_pasture_P2	Pasture	P2	1	1	1		3		1				1						3				1	1	2						1			1							5	1	2		2			1	2
Bin.023.fastaField_pasture_P2	Pasture	P2	2																																						5			1	1
Bin.024.fastaField_pasture_P2	Pasture	P2	1	1	1																																				5		1	2	1	1	1	1	2
Bin.026.fastaField_pasture_P2	Pasture	P2	1		2		2													1	1	1				1															5			2	2			1	1
Bin.028.fastaField_pasture_P2	Pasture	P2		2									1																									2			7	1		2	2			1	1
Bin.001.fastaField_pasture_P3	Pasture	P3	7	2	16	1	7	5		1	3	2			2	5		3								1	2			5			1		4		3	4	2	3	9		1	2	7			1	2
Bin.002.fastaField_pasture_P3	Pasture	P3	2																																						3		1		1				1
Bin.004.fastaField_pasture_P3	Pasture	P3	4	2	4	5	2								1											1									1	1	1				6			2	2			1	2
Bin.006.fastaField_pasture_P3	Pasture	P3	1			1																																			3	1	1
Bin.007.fastaField_pasture_P3	Pasture	P3	1	1	2	1																																			5			2	1			1	1
Bin.008.fastaField_pasture_P3	Pasture	P3
Bin.009.fastaField_pasture_P3	Pasture	P3	1		1
Bin.010.fastaField_pasture_P3	Pasture	P3	2		5																																				3	1	1
Bin.011.fastaField_pasture_P3	Pasture	P3		1	1																																				7			2	2			1	3
Bin.013.fastaField_pasture_P3	Pasture	P3	4	1	2	3																				5									1						5		2		2
Bin.014.fastaField_pasture_P3	Pasture	P3	1	1	5	1																																			8			2	3			1	1
Bin.016.fastaField_pasture_P3	Pasture	P3	1		1
Bin.017.fastaField_pasture_P3	Pasture	P3		2	3	1	3	2				1				2	1	2										1	1	2		1			2						2				2
Bin.020.fastaField_pasture_P3	Pasture	P3	2		1	1	3																			1															2				1			1	1
Bin.021.fastaField_pasture_P3	Pasture	P3	2	2	2		1														1					1															4		1	3	2			1	1
Bin.001.fastaField_pasture_P4	Pasture	P4			2		1																			1										1					4			2	1			1	2
Bin.002.fastaField_pasture_P4	Pasture	P4			1		1												1						1																3			2				1	2
Bin.003.fastaField_pasture_P4	Pasture	P4	1	1	1	1	4													1	3	3				1									5						5			1	2				1
Bin.004.fastaField_pasture_P4	Pasture	P4			1
Bin.008.fastaField_pasture_P4	Pasture	P4	1	6	4	4	1	1						1	2																							1			9	1	3	2	4			1	3
Bin.010.fastaField_pasture_P4	Pasture	P4	1	2	2	1																																			3			2	1			1	1
Bin.011.fastaField_pasture_P4	Pasture	P4	1	5	1	1	1																			2									3						7			2	1			1	2
Bin.012.fastaField_pasture_P4	Pasture	P4	3		2	1	4													1	3	2																			3				2
[truncated: 265 more columns]

## Sheet: Table S10. GenomeSpot
Metagenome assembled-genome	Land use	Site	Predictions										Errors										Units										Is it novel?										Warnings
			Oxygen	pH maximum	pH minimum	pH optimum	Salinity maximum	Salinity minimum	Salinity optimum	Temperature maximum	Temperature minimum	Temperature optimum	Oxygen	pH maximum	pH minimum	pH optimum	Salinity maximum	Salinity minimum	Salinity optimum	Temperature maximum	Temperature minimum	Temperature optimum	Oxygen	pH maximum	pH minimum	pH optimum	Salinity maximum	Salinity minimum	Salinity optimum	Temperature maximum	Temperature minimum	Temperature optimum	Oxygen	pH maximum	pH minimum	pH optimum	Salinity maximum	Salinity minimum	Salinity optimum	Temperature maximum	Temperature minimum	Temperature optimum	Oxygen	pH maximum	pH minimum	pH optimum	Salinity maximum	Salinity minimum	Salinity optimum
Bin.001.fastaField_forest_FP2	Forest	FP2	Tolerant	6.26189	3.78051	5.10646	7.1975	0.590627	2.39363	51.7966	31.8834	44.3404	0.753616	2.22672	1.10021	1.63636	4.31292	1.18443	2.05053	8.18215	9.43785	7.94166	Probability	pH	pH	pH	% w/v NaCl	% w/v NaCl	% w/v NaCl	C	C	C	False	False	False	False	False	False	False	False	False	False
Bin.003.fastaField_forest_FP2	Forest	FP2	Tolerant	6.88134	3.70813	5.20094	0.204624	0.494733	0.584943	43.4063	23.8434	35.6107	0.786519	2.09862	1.18172	1.49583	4.1659	1.17108	1.80786	5.70937	8.58208	6.60563	Probability	pH	pH	pH	% w/v NaCl	% w/v NaCl	% w/v NaCl	C	C	C	False	False	False	False	False	False	False	False	False	False
Bin.006.fastaField_forest_FP2	Forest	FP2	Tolerant	8.52452	4.4312	6.45056	3.56039	0	0.51581	46.5717	20.2916	36.716	0.853929	1.3417	0.835208	1.02233	2.41638	1.18274	1.84315	6.87625	8.01931	6.99181	Probability	pH	pH	pH	% w/v NaCl	% w/v NaCl	% w/v NaCl	C	C	C	False	False	False	False	False	False	False	False	False	False						Min. exceeded
Bin.009.fastaField_forest_FP2	Forest	FP2	Not tolerant	5.08546	3.26111	4.45113	0	0	0	33.9994	17.6196	30.46	0.983851	2.49495	1.54399	1.88386	4.4416	1.18274	1.32504	5.75062	7.7384	5.6543	Probability	pH	pH	pH	% w/v NaCl	% w/v NaCl	% w/v NaCl	C	C	C	False	False	False	False	False	False	False	False	False	False					Min. exceeded	Min. exceeded	Min. exceeded
Bin.010.fastaField_forest_FP2	Forest	FP2	Tolerant	8.08798	4.3801	6.11863	2.40054	0.12195	1.13537	41.9581	18.2443	33.8188	0.880681	1.18571	0.851533	1.04441	2.43887	1.17419	1.852	5.46761	7.77941	5.96063	Probability	pH	pH	pH	% w/v NaCl	% w/v NaCl	% w/v NaCl	C	C	C	False	False	False	False	False	False	False	False	False	False
Bin.014.fastaField_forest_FP2	Forest	FP2	Tolerant	8.51323	4.70312	6.57572	1.15912	0.0039393	0.312351	46.1072	22.9377	38.4608	0.586463	1.34604	0.884465	0.951608	3.04477	1.18164	1.88348	6.75503	8.5951	7.16587	Probability	pH	pH	pH	% w/v NaCl	% w/v NaCl	% w/v NaCl	C	C	C	False	False	False	False	False	False	False	False	False	False
Bin.016.fastaField_forest_FP2	Forest	FP2	Tolerant	7.65858	4.70777	6.01229	1.51967	0	0.807915	40.7444	16.4899	33.2789	0.816733	1.30024	0.886694	1.08486	2.85302	1.18274	1.77476	5.41269	7.32771	5.8691	Probability	pH	pH	pH	% w/v NaCl	% w/v NaCl	% w/v NaCl	C	C	C	False	False	False	False	False	False	False	False	False	False						Min. exceeded
Bin.019.fastaField_forest_FP2	Forest	FP2	Tolerant	6.39655	3.19363	4.81863	0.432232	0.895167	0	51.4281	29.7175	45.4455	0.912979	2.09448	1.60651	2.06474	4.0518	1.31237	1.32504	7.94911	9.24194	7.70698	Probability	pH	pH	pH	% w/v NaCl	% w/v NaCl	% w/v NaCl	C	C	C	False	False	False	False	False	False	False	False	False	False							Min. exceeded
Bin.022.fastaField_forest_FP2	Forest	FP2	Not tolerant	6.32283	3.35815	5.31626	0	0	0	35.2302	27.0677	31.6598	0.989852	2.09557	1.30906	1.41433	4.4416	1.18274	1.32504	5.49714	8.64845	5.61287	Probability	pH	pH	pH	% w/v NaCl	% w/v NaCl	% w/v NaCl	C	C	C	False	False	False	False	False	False	False	False	False	False					Min. exceeded	Min. exceeded	Min. exceeded
Bin.023.fastaField_forest_FP2	Forest	FP2	Tolerant	6.32542	3.6313	4.67734	0	0	0	49.7004	31.0581	42.3132	0.827749	2.09557	1.18172	1.88386	4.4416	1.18274	1.32504	7.31793	9.36931	7.80557	Probability	pH	pH	pH	% w/v NaCl	% w/v NaCl	% w/v NaCl	C	C	C	False	False	False	False	False	False	False	False	False	False					Min. exceeded	Min. exceeded	Min. exceeded
Bin.024.fastaField_forest_FP2	Forest	FP2	Tolerant	7.12401	3.90071	5.33496	0	0	0.195052	46.7055	28.3429	38.5081	0.860249	1.94257	0.959651	1.41433	4.4416	1.18274	1.93511	6.74218	9.03595	7.16587	Probability	pH	pH	pH	% w/v NaCl	% w/v NaCl	% w/v NaCl	C	C	C	False	False	False	False	False	False	False	False	False	False					Min. exceeded	Min. exceeded
Bin.001.fastaField_forest_FP4	Forest	FP4	Tolerant	7.21998	3.94918	5.50863	1.11055	0.169125	0.868014	44.6165	24.6353	37.0652	0.886978	1.56145	0.940714	1.35284	3.04477	1.17093	1.77266	6.14913	8.78369	7.01354	Probability	pH	pH	pH	% w/v NaCl	% w/v NaCl	% w/v NaCl	C	C	C	False	False	False	False	False	False	False	False	False	False
Bin.002.fastaField_forest_FP4	Forest	FP4	Tolerant	8.24333	4.65634	6.50618	0	0	0	38.482	14.6658	29.7862	0.606779	1.2757	0.819355	1.00246	4.4416	1.18274	1.32504	5.41745	6.89959	5.64747	Probability	pH	pH	pH	% w/v NaCl	% w/v NaCl	% w/v NaCl	C	C	C	False	False	False	False	False	False	False	False	False	False					Min. exceeded	Min. exceeded	Min. exceeded
Bin.004.fastaField_forest_FP4	Forest	FP4	Tolerant	8.12186	4.69496	6.40225	2.3485	0	0.999857	43.5123	18.4155	35.4171	0.767153	1.1769	0.888815	1.0271	2.43887	1.18274	1.78331	5.73185	7.77788	6.54457	Probability	pH	pH	pH	% w/v NaCl	% w/v NaCl	% w/v NaCl	C	C	C	False	False	False	False	False	False	False	False	False	False						Min. exceeded
Bin.005.fastaField_forest_FP4	Forest	FP4	Tolerant	7.32862	4.02215	5.50207	0	0	0.360076	47.6257	28.0028	39.0262	0.881152	1.51595	0.929747	1.37607	4.4416	1.18274	1.87308	6.9482	8.78618	7.17893	Probability	pH	pH	pH	% w/v NaCl	% w/v NaCl	% w/v NaCl	C	C	C	False	False	False	False	False	False	False	False	False	False					Min. exceeded	Min. exceeded
Bin.008.fastaField_forest_FP4	Forest	FP4	Tolerant	7.82121	4.48721	6.14567	3.31528	0.599181	1.59907	44.6906	21.1381	36.7116	0.864159	1.23118	0.835398	1.07123	2.46034	1.18513	1.94908	6.16397	8.13309	6.98345	Probability	pH	pH	pH	% w/v NaCl	% w/v NaCl	% w/v NaCl	C	C	C	False	False	False	False	False	False	False	False	False	False
Bin.010.fastaField_forest_FP4	Forest	FP4	Tolerant	6.26853	3.67466	4.83465	3.12146	0	0	43.5792	21.2466	38.5033	0.871892	2.22672	1.18172	2.06474	2.36125	1.18274	1.32504	5.73282	8.14141	7.16587	Probability	pH	pH	pH	% w/v NaCl	% w/v NaCl	% w/v NaCl	C	C	C	False	False	False	False	False	False	False	False	False	False						Min. exceeded	Min. exceeded
Bin.012.fastaField_forest_FP4	Forest	FP4	Not tolerant	5.87151	2.83436	4.7947	6.32109	0	3.56667	32.2924	23.6734	27.7073	0.956255	2.20305	1.70661	2.06474	3.69052	1.18274	2.64429	6.09592	8.63374	5.71114	Probability	pH	pH	pH	% w/v NaCl	% w/v NaCl	% w/v NaCl	C	C	C	False	False	False	False	False	False	False	False	False	False						Min. exceeded
Bin.013.fastaField_forest_FP4	Forest	FP4	Tolerant	7.38566	3.66031	5.43307	1.20233	0.622898	1.35098	42.1842	21.6841	33.133	0.836259	1.48396	1.18172	1.37811	3.05342	1.188	1.87794	5.47246	8.16698	5.84924	Probability	pH	pH	pH	% w/v NaCl	% w/v NaCl	% w/v NaCl	C	C	C	False	False	False	False	False	False	False	False	False	False
Bin.015.fastaField_forest_FP4	Forest	FP4	Tolerant	8.03678	4.86942	6.51464	2.92978	0.528	0.47734	44.5174	21.423	37.9406	0.765161	1.19117	0.905116	1.00308	2.43721	1.17834	1.87741	6.15158	8.12555	6.93966	Probability	pH	pH	pH	% w/v NaCl	% w/v NaCl	% w/v NaCl	C	C	C	False	False	False	False	False	False	False	False	False	False
Bin.016.fastaField_forest_FP4	Forest	FP4	Tolerant	8.68143	4.83366	6.67749	1.84653	0	0.986742	40.9387	17.3129	32.3144	0.902143	1.36642	0.897136	0.956958	1.77105	1.18274	1.78331	5.3934	7.60342	5.61725	Probability	pH	pH	pH	% w/v NaCl	% w/v NaCl	% w/v NaCl	C	C	C	False	False	False	False	False	False	False	False	False	False						Min. exceeded
Bin.017.fastaField_forest_FP4	Forest	FP4	Tolerant	9.4366	5.05838	7.35323	1.06913	0	0	41.3526	17.4342	33.1957	0.549507	1.21203	0.871663	0.898506	3.13577	1.18274	1.32504	5.48918	7.67063	5.86554	Probability	pH	pH	pH	% w/v NaCl	% w/v NaCl	% w/v NaCl	C	C	C	False	False	False	False	False	False	False	False	False	False						Min. exceeded	Min. exceeded
Bin.001.fastaField_forest_FP5	Forest	FP5	Tolerant	8.39366	4.78847	6.59805	1.49638	0	0	41.7004	18.3694	33.6623	0.83452	1.27081	0.887523	0.96023	2.85302	1.18274	1.32504	5.42323	7.81626	5.9464	Probability	pH	pH	pH	% w/v NaCl	% w/v NaCl	% w/v NaCl	C	C	C	False	False	False	False	False	False	False	False	False	False						Min. exceeded	Min. exceeded
Bin.002.fastaField_forest_FP5	Forest	FP5	Tolerant	7.05363	3.67064	5.45359	5.65251	0.202507	0.80425	42.7183	22.3508	36.8079	0.827089	2.0531	1.18172	1.39081	3.40551	1.17191	1.77476	5.61921	8.28423	6.91219	Probability	pH	pH	pH	% w/v NaCl	% w/v NaCl	% w/v NaCl	C	C	C	False	False	False	False	False	False	False	False	False	False
Bin.003.fastaField_forest_FP5	Forest	FP5	Tolerant	6.91826	3.36908	5.18878	7.19481	0.742368	2.31694	41.6424	21.1073	35.1514	0.900495	2.09862	1.30906	1.49583	4.31292	1.21781	2.04249	5.41936	8.13309	6.45152	Probability	pH	pH	pH	% w/v NaCl	% w/v NaCl	% w/v NaCl	C	C	C	False	False	False	False	False	False	False	False	False	False
Bin.005.fastaField_forest_FP5	Forest	FP5	Tolerant	8.21918	4.77719	6.56336	0.470409	0	0	38.5058	16.7864	29.6431	0.610622	1.25015	0.889273	0.945189	4.0518	1.18274	1.32504	5.45152	7.45445	5.63915	Probability	pH	pH	pH	% w/v NaCl	% w/v NaCl	% w/v NaCl	C	C	C	False	False	False	False	False	False	False	False	False	False						Min. exceeded	Min. exceeded
Bin.002.fastaField_pasture_P2	Pasture	P2	Tolerant	8.27616	4.43629	6.17326	4.5536	0.203573	0.877611	45.2467	22.4613	37.5695	0.929296	1.26457	0.840121	1.06245	3.0163	1.17191	1.7734	6.38472	8.26195	7.01176	Probability	pH	pH	pH	% w/v NaCl	% w/v NaCl	% w/v NaCl	C	C	C	False	False	False	False	False	False	False	False	False	False
Bin.004.fastaField_pasture_P2	Pasture	P2	Tolerant	9.14726	5.16319	7.18799	1.08217	0	0	46.1238	22.6454	37.1948	0.615334	1.32326	0.888547	0.910861	3.13577	1.18274	1.32504	6.76067	8.33217	6.99764	Probability	pH	pH	pH	% w/v NaCl	% w/v NaCl	% w/v NaCl	C	C	C	False	False	False	False	False	False	False	False	False	False						Min. exceeded	Min. exceeded
Bin.006.fastaField_pasture_P2	Pasture	P2	Tolerant	7.2152	3.68696	5.51131	2.91661	0.0264118	1.06353	39.4323	21.1158	31.2898	0.973717	1.54738	1.18172	1.35284	2.48363	1.17971	1.816	5.47776	8.13309	5.63819	Probability	pH	pH	pH	% w/v NaCl	% w/v NaCl	% w/v NaCl	C	C	C	False	False	False	False	False	False	False	False	False	False
Bin.007.fastaField_pasture_P2	Pasture	P2	Tolerant	8.65544	4.91781	6.72622	3.11361	0.357406	0.487877	43.0111	22.8407	35.3626	0.973171	1.36099	0.900821	0.941439	2.36125	1.17645	1.84315	5.6086	8.58939	6.52172	Probability	pH	pH	pH	% w/v NaCl	% w/v NaCl	% w/v NaCl	C	C	C	False	False	False	False	False	False	False	False	False	False
Bin.008.fastaField_pasture_P2	Pasture	P2	Tolerant	7.88634	4.46983	6.06444	2.58945	0.41746	1.67884	46.0927	22.0948	36.7862	0.820719	1.19615	0.843735	1.06302	2.41773	1.17362	2.03683	6.75503	8.25823	6.91219	Probability	pH	pH	pH	% w/v NaCl	% w/v NaCl	% w/v NaCl	C	C	C	False	False	False	False	False	False	False	False	False	False
Bin.009.fastaField_pasture_P2	Pasture	P2	Tolerant	6.96942	3.27398	5.18002	6.73767	0.524043	1.87476	42.0394	23.0908	36.1084	0.929393	2.07925	1.4481	1.49583	3.97334	1.17834	2.07294	5.46848	8.64088	6.7217	Probability	pH	pH	pH	% w/v NaCl	% w/v NaCl	% w/v NaCl	C	C	C	False	False	False	False	False	False	False	False	False	False
Bin.011.fastaField_pasture_P2	Pasture	P2	Tolerant	6.80736	3.46291	5.03107	2.92906	0.951263	1.25045	46.6329	22.9372	40.3447	0.914374	1.9356	1.25742	1.63636	2.43721	1.34336	1.83367	6.8876	8.5951	7.62522	Probability	pH	pH	pH	% w/v NaCl	% w/v NaCl	% w/v NaCl	C	C	C	False	False	False	False	False	False	False	False	False	False
Bin.012.fastaField_pasture_P2	Pasture	P2	Tolerant	6.86606	3.41119	5.18143	4.93011	0.516047	0.970165	42.5402	22.0295	36.8364	0.910442	2.13013	1.33052	1.49583	3.03559	1.1769	1.77718	5.55774	8.23069	6.91824	Probability	pH	pH	pH	% w/v NaCl	% w/v NaCl	% w/v NaCl	C	C	C	False	False	False	False	False	False	False	False	False	False
Bin.013.fastaField_pasture_P2	Pasture	P2	Tolerant	7.35507	3.65481	5.28605	3.3842	0	0.591456	47.9532	30.9907	40.6647	0.924833	1.51595	1.18172	1.43641	2.46034	1.18274	1.80786	7.0945	9.32544	7.73358	Probability	pH	pH	pH	% w/v NaCl	% w/v NaCl	% w/v NaCl	C	C	C	False	False	False	False	False	False	False	False	False	False						Min. exceeded
Bin.014.fastaField_pasture_P2	Pasture	P2	Tolerant	7.55475	3.74626	5.6359	2.23382	0.732975	1.18423	41.6701	19.3587	34.0128	0.954401	1.4086	1.13144	1.24622	2.38734	1.21613	1.83904	5.41936	7.96357	5.96646	Probability	pH	pH	pH	% w/v NaCl	% w/v NaCl	% w/v NaCl	C	C	C	False	False	False	False	False	False	False	False	False	False
Bin.016.fastaField_pasture_P2	Pasture	P2	Tolerant	7.81405	4.36603	5.82178	2.38377	0.69431	0.890212	52.723	33.2436	45.0797	0.953293	1.23118	0.872665	1.24349	2.43887	1.20759	1.7734	8.1985	8.95448	7.71179	Probability	pH	pH	pH	% w/v NaCl	% w/v NaCl	% w/v NaCl	C	C	C	False	False	False	False	False	False	False	False	False	False
Bin.017.fastaField_pasture_P2	Pasture	P2	Tolerant	7.12557	3.4256	4.9371	1.61123	0	0.619921	40.6249	18.6389	32.3803	0.983437	1.94257	1.33052	2.0222	2.68583	1.18274	1.83733	5.41441	7.8185	5.61968	Probability	pH	pH	pH	% w/v NaCl	% w/v NaCl	% w/v NaCl	C	C	C	False	False	False	False	False	False	False	False	False	False						Min. exceeded
Bin.018.fastaField_pasture_P2	Pasture	P2	Not tolerant	6.80556	2.86263	5.35411	9.24098	0	3.44017	24.582	18.5999	22.0225	0.862207	1.9356	1.70661	1.4581	3.94408	1.18274	2.68858	8.31917	7.82377	6.7854	Probability	pH	pH	pH	% w/v NaCl	% w/v NaCl	% w/v NaCl	C	C	C	False	True	True	True	True	True	True	True	True	True						Min. exceeded
Bin.019.fastaField_pasture_P2	Pasture	P2	Tolerant	8.43423	4.45631	6.46472	2.48479	0	0.658546	47.6668	24.2249	38.8963	0.803887	1.32728	0.846639	1.01571	2.43797	1.18274	1.85167	6.97579	8.59313	7.20986	Probability	pH	pH	pH	% w/v NaCl	% w/v NaCl	% w/v NaCl	C	C	C	False	False	False	False	False	False	False	False	False	False						Min. exceeded
Bin.020.fastaField_pasture_P2	Pasture	P2	Tolerant	8.95302	4.6385	6.61	3.62113	0.726168	2.50262	41.1901	22.9916	32.8867	0.886459	1.32177	0.82178	0.947356	2.43649	1.21613	2.07711	5.44429	8.61094	5.80108	Probability	pH	pH	pH	% w/v NaCl	% w/v NaCl	% w/v NaCl	C	C	C	False	False	False	False	False	False	False	False	False	False
Bin.022.fastaField_pasture_P2	Pasture	P2	Tolerant	7.24442	4.15748	5.5972	2.90628	1.20373	2.28256	43.5087	20.7064	35.9234	0.868687	1.56145	0.837358	1.36841	2.48363	1.4533	2.00562	5.73185	8.16812	6.67175	Probability	pH	pH	pH	% w/v NaCl	% w/v NaCl	% w/v NaCl	C	C	C	False	False	False	False	False	False	False	False	False	False
Bin.023.fastaField_pasture_P2	Pasture	P2	Tolerant	8.98137	5.17089	7.16129	0	0	0	45.7935	24.8612	37.8405	0.733017	1.31628	0.88976	0.902205	4.4416	1.18274	1.32504	6.68966	8.76143	6.87799	Probability	pH	pH	pH	% w/v NaCl	% w/v NaCl	% w/v NaCl	C	C	C	False	False	False	False	False	False	False	False	False	False					Min. exceeded	Min. exceeded	Min. exceeded
Bin.024.fastaField_pasture_P2	Pasture	P2	Tolerant	7.29369	4.22818	5.59377	0.803531	0.000671546	0.919537	40.771	17.0714	33.9499	0.913588	1.49867	0.902251	1.36841	3.06632	1.18274	1.7767	5.41927	7.54004	5.95711	Probability	pH	pH	pH	% w/v NaCl	% w/v NaCl	% w/v NaCl	C	C	C	False	False	False	False	False	False	False	False	False	False
Bin.026.fastaField_pasture_P2	Pasture	P2	Tolerant	6.92263	3.36084	5.16624	4.23628	0.216635	0.546077	41.83	19.5007	35.5324	0.909494	2.09862	1.30906	1.59565	2.87057	1.16956	1.8383	5.42537	7.97445	6.59977	Probability	pH	pH	pH	% w/v NaCl	% w/v NaCl	% w/v NaCl	C	C	C	False	False	False	False	False	False	False	False	False	False
Bin.028.fastaField_pasture_P2	Pasture	P2	Tolerant	8.5775	5.009	6.58508	1.90807	0.224032	1.27752	39.0107	15.4162	31.3572	0.934375	1.35455	0.85993	0.957175	1.77105	1.16618	1.89112	5.45604	7.01025	5.5068	Probability	pH	pH	pH	% w/v NaCl	% w/v NaCl	% w/v NaCl	C	C	C	False	False	False	False	False	False	False	False	False	False
Bin.001.fastaField_pasture_P3	Pasture	P3	Tolerant	7.78121	3.89663	5.3957	0.693146	0	0	45.8407	24.0691	37.2999	0.938248	1.34163	0.959651	1.42173	3.06632	1.18274	1.32504	6.71429	8.60177	6.99639	Probability	pH	pH	pH	% w/v NaCl	% w/v NaCl	% w/v NaCl	C	C	C	False	False	False	False	False	False	False	False	False	False						Min. exceeded	Min. exceeded
Bin.002.fastaField_pasture_P3	Pasture	P3	Tolerant	8.76885	5.3049	7.10461	1.02727	0	0	47.6047	24.9117	40.0405	0.69615	1.29799	0.879395	0.918071	3.11966	1.18274	1.32504	6.9482	8.76143	7.52752	Probability	pH	pH	pH	% w/v NaCl	% w/v NaCl	% w/v NaCl	C	C	C	False	False	False	False	False	False	False	False	False	False						Min. exceeded	Min. exceeded
Bin.004.fastaField_pasture_P3	Pasture	P3	Tolerant	7.27489	3.59311	5.37879	2.34258	0	0.87416	38.1273	20.2584	30.7389	0.965077	1.49867	1.27093	1.42173	2.43887	1.18274	1.77266	5.43644	8.0406	5.61081	Probability	pH	pH	pH	% w/v NaCl	% w/v NaCl	% w/v NaCl	C	C	C	False	False	False	False	False	False	False	False	False	False						Min. exceeded
Bin.006.fastaField_pasture_P3	Pasture	P3	Tolerant	6.05474	3.56864	4.48692	4.47475	1.92517	3.23998	55.7608	37.4882	47.8976	0.971239	2.00987	1.27093	1.88386	2.97368	1.6618	2.59454	7.84995	8.79685	7.99637	Probability	pH	pH	pH	% w/v NaCl	% w/v NaCl	% w/v NaCl	C	C	C	False	False	False	False	False	False	False	False	False	False
Bin.007.fastaField_pasture_P3	Pasture	P3	Tolerant	6.60282	3.4472	5.03113	3.72875	0.266708	0.724007	46.5021	23.6151	39.7774	0.900652	2.1235	1.25742	1.63636	2.51764	1.16462	1.84562	6.87118	8.70515	7.45775	Probability	pH	pH	pH	% w/v NaCl	% w/v NaCl	% w/v NaCl	C	C	C	False	False	False	False	False	False	False	False	False	False
Bin.008.fastaField_pasture_P3	Pasture	P3	Not tolerant	6.68177	3.15144	5.30313	8.702	0.475378	4.95083	28.8069	14.9449	24.0368	0.871989	2.1604	1.60651	1.41433	4.40172	1.16722	3.47351	6.91114	6.91131	6.15179	Probability	pH	pH	pH	% w/v NaCl	% w/v NaCl	% w/v NaCl	C	C	C	False	False	False	False	False	False	False	False	False	False
Bin.009.fastaField_pasture_P3	Pasture	P3	Tolerant	8.3571	4.47277	6.47311	2.33083	0.164883	0.864888	47.063	23.2014	38.5509	0.762103	1.26786	0.843735	1.01386	2.43887	1.17093	1.77266	6.91714	8.62503	7.15652	Probability	pH	pH	pH	% w/v NaCl	% w/v NaCl	% w/v NaCl	C	C	C	False	False	False	False	False	False	False	False	False	False
Bin.010.fastaField_pasture_P3	Pasture	P3	Tolerant	8.22971	4.46435	6.20452	5.65974	1.01083	2.87145	46.1347	19.5093	37.5811	0.966787	1.24723	0.848429	1.05146	3.43116	1.35821	2.32275	6.76067	7.97445	7.03696	Probability	pH	pH	pH	% w/v NaCl	% w/v NaCl	% w/v NaCl	C	C	C	False	False	False	False	False	False	False	False	False	False
Bin.011.fastaField_pasture_P3	Pasture	P3	Tolerant	7.77181	4.65097	6.21049	2.38443	0.526475	1.13258	43.7601	19.2024	36.2031	0.888301	1.33455	0.819355	1.05146	2.43887	1.17834	1.83973	5.81146	7.98653	6.80793	Probability	pH	pH	pH	% w/v NaCl	% w/v NaCl	% w/v NaCl	C	C	C	False	False	False	False	False	False	False	False	False	False
Bin.013.fastaField_pasture_P3	Pasture	P3	Tolerant	7.62596	4.27126	5.64535	3.02748	0.898549	1.29453	52.7576	32.8697	45.3093	0.952734	1.31313	0.906166	1.2782	2.39448	1.32031	1.89041	8.14364	8.90423	7.70698	Probability	pH	pH	pH	% w/v NaCl	% w/v NaCl	% w/v NaCl	C	C	C	False	False	False	False	False	False	False	False	False	False
Bin.014.fastaField_pasture_P3	Pasture	P3	Tolerant	9.17511	4.95897	6.89936	6.20436	1.25763	2.01744	41.3327	19.0788	33.2007	0.988558	1.31328	0.88845	0.919173	3.47726	1.44565	2.1116	5.48918	7.96216	5.86554	Probability	pH	pH	pH	% w/v NaCl	% w/v NaCl	% w/v NaCl	C	C	C	False	False	False	False	False	False	False	False	False	False
Bin.016.fastaField_pasture_P3	Pasture	P3	Tolerant	8.6704	4.69995	6.61693	1.03378	0.0130899	0	46.4376	21.3198	37.573	0.813392	1.37063	0.884465	0.941566	3.11966	1.18164	1.32504	6.83979	8.13199	7.01176	Probability	pH	pH	pH	% w/v NaCl	% w/v NaCl	% w/v NaCl	C	C	C	False	False	False	False	False	False	False	False	False	False							Min. exceeded
Bin.017.fastaField_pasture_P3	Pasture	P3	Tolerant	8.59447	4.37086	6.48813	11.6571	2.14107	5.40832	43.4581	19.3747	34.3393	0.965588	1.35054	0.851533	1.00961	7.31045	1.98925	4.07535	5.71412	7.96357	6.1312	Probability	pH	pH	pH	% w/v NaCl	% w/v NaCl	% w/v NaCl	C	C	C	False	False	False	False	False	False	False	False	False	False
Bin.020.fastaField_pasture_P3	Pasture	P3	Tolerant	7.59659	3.68917	5.37508	5.17906	0.918483	2.13909	48.6951	29.9547	41.3048	0.947103	1.31313	1.18172	1.42173	3.15877	1.32565	1.96452	7.10244	9.28072	7.78289	Probability	pH	pH	pH	% w/v NaCl	% w/v NaCl	% w/v NaCl	C	C	C	False	False	False	False	False	False	False	False	False	False
Bin.021.fastaField_pasture_P3	Pasture	P3	Tolerant	7.17506	3.80241	5.45347	5.01712	0	0.428091	42.3686	19.6051	33.3815	0.925967	1.54738	1.04509	1.39081	3.17006	1.18274	1.87741	5.50434	7.9773	5.86734	Probability	pH	pH	pH	% w/v NaCl	% w/v NaCl	% w/v NaCl	C	C	C	False	False	False	False	False	False	False	False	False	False						Min. exceeded
Bin.001.fastaField_pasture_P4	Pasture	P4	Tolerant	6.99016	4.52861	5.6692	5.05819	0.0121942	1.43381	42.6999	24.8094	36.4258	0.826518	2.01454	0.826641	1.2782	3.13919	1.18164	1.90447	5.58509	8.73853	6.88641	Probability	pH	pH	pH	% w/v NaCl	% w/v NaCl	% w/v NaCl	C	C	C	False	False	False	False	False	False	False	False	False	False
Bin.002.fastaField_pasture_P4	Pasture	P4	Tolerant	8.81411	4.4806	6.65965	3.07128	0	0.53886	43.7616	18.9181	36.0498	0.707789	1.26393	0.843735	0.969264	2.40792	1.18274	1.84315	5.81146	7.9226	6.71509	Probability	pH	pH	pH	% w/v NaCl	% w/v NaCl	% w/v NaCl	C	C	C	False	False	False	False	False	False	False	False	False	False						Min. exceeded
Bin.003.fastaField_pasture_P4	Pasture	P4	Tolerant	6.04606	3.24359	4.68011	2.729	0	0.982778	43.5567	24.6254	36.0456	0.963918	2.00987	1.54399	1.88386	2.45408	1.18274	1.78331	5.72989	8.78369	6.69812	Probability	pH	pH	pH	% w/v NaCl	% w/v NaCl	% w/v NaCl	C	C	C	False	False	False	False	False	False	False	False	False	False						Min. exceeded
Bin.004.fastaField_pasture_P4	Pasture	P4	Tolerant	8.85886	4.89812	6.92017	1.13189	0	0	45.3569	21.441	36.1752	0.679305	1.34082	0.908486	0.91767	3.04477	1.18274	1.32504	6.53164	8.12555	6.80793	Probability	pH	pH	pH	% w/v NaCl	% w/v NaCl	% w/v NaCl	C	C	C	False	False	False	False	False	False	False	False	False	False						Min. exceeded	Min. exceeded
Bin.008.fastaField_pasture_P4	Pasture	P4	Tolerant	7.41939	3.69257	5.45544	5.22928	0.744494	2.32406	44.397	22.416	35.9449	0.975392	1.47256	1.18172	1.39081	3.17446	1.21781	2.04249	6.10944	8.26195	6.68384	Probability	pH	pH	pH	% w/v NaCl	% w/v NaCl	% w/v NaCl	C	C	C	False	False	False	False	False	False	False	False	False	False
Bin.010.fastaField_pasture_P4	Pasture	P4	Tolerant	6.3492	3.30585	4.82132	2.7524	0	0.284925	44.1174	22.1091	38.0754	0.906232	2.09557	1.4481	2.06474	2.45907	1.18274	1.89333	5.98428	8.25823	6.99916	Probability	pH	pH	pH	% w/v NaCl	% w/v NaCl	% w/v NaCl	C	C	C	False	False	False	False	False	False	False	False	False	False						Min. exceeded
Bin.011.fastaField_pasture_P4	Pasture	P4	Tolerant	6.44295	3.53758	5.05748	4.62161	0.14742	1.44676	43.6363	24.32	36.7616	0.934463	2.09448	1.28195	1.63636	2.99631	1.17101	1.90447	5.68803	8.65748	6.90519	Probability	pH	pH	pH	% w/v NaCl	% w/v NaCl	% w/v NaCl	C	C	C	False	False	False	False	False	False	False	False	False	False
Bin.012.fastaField_pasture_P4	Pasture	P4	Tolerant	6.19814	2.76686	4.37587	2.64603	0	0	40.9885	22.3404	36.2991	0.933682	2.22672	1.50526	1.9529	2.41189	1.18274	1.32504	5.41712	8.28423	6.86116	Probability	pH	pH	pH	% w/v NaCl	% w/v NaCl	% w/v NaCl	C	C	C	False	False	False	False	False	False	False	False	False	False						Min. exceeded	Min. exceeded
[truncated: 3 more columns]
